# Supplementary material for: NK Cell-Mediated Eradication of Ovarian Cancer Cells with a Novel Chimeric Antigen Receptor Directed against CD44
Source: Biomedicines. 2021 Sep 28;9(10):1339. doi: 10.3390/biomedicines9101339 (PMC8533227; doi:10.3390/biomedicines9101339)
Supplement: Supplementary file 1 [file biomedicines-09-01339-s001.zip]

Archive with 1 entries (1 files):
- biomedicines-1378466-supplementary.pdf
